# Supplementary material for: Structures of two aptamers with differing ligand specificity reveal ruggedness in the functional landscape of RNA
Source: eLife. 2018 Jun 7;7:e36381. doi: 10.7554/eLife.36381 (PMC6031431; doi:10.7554/eLife.36381)
Supplement: Figure 1—source data 1. [file elife-36381-fig1-data1.csv]

	TmaG96A ppGpp fraction bound	TmaG96A PRPP fraction bound	TmaWT ppGpp fraction bound	TmaWT PRPP fraction bound (AJK)
Hyperbola (X is concentration)		Ambiguous
Best-fit values
Bmax	0.9761	~ 88214637521760	0.8921	0.9564
Kd	1.751	~ 1.803e+017	71.61	2.014
Std. Error
Bmax	0.01664	~ 1.384e+028	0.01294	0.03873
Kd	0.09574	~ 2.829e+031	3.235	0.3337
95% CI (profile likelihood)
Bmax	0.9426 to 1.011	(Very wide)	0.8655 to 0.9202	0.8827 to 1.036
Kd	1.565 to 1.957	(Very wide)	65.11 to 78.75	1.448 to 2.739
Goodness of Fit
Degrees of Freedom	25	9	15	21
R square	0.9912	0.8303	0.9976	0.8954
Absolute Sum of Squares	0.02118	0.0114	0.003003	0.1448
Sy.x	0.02911	0.0356	0.01415	0.08303
Number of points
# of X values	30	42	42	69
# Y values analyzed	27	11	17	23
